# Supplementary material for: A Squaramide-Based Organocatalyst as a Novel Versatile Chiral Solvating Agent for Carboxylic Acids
Source: Molecules. 2024 May 19;29(10):2389. doi: 10.3390/molecules29102389 (PMC11123912; doi:10.3390/molecules29102389)
Supplement: Supplementary file 1 [file molecules-29-02389-s001.zip]

Archive with 1 entries (1 files):
- molecules-2993429-supplementary.pdf
